# Supplementary material for: Association between vitamin D3 levels and frailty in the elderly: A large sample cross-sectional study
Source: Front Nutr. 2022 Sep 27;9:980908. doi: 10.3389/fnut.2022.980908 (PMC9553132; doi:10.3389/fnut.2022.980908)
Supplement: Supplementary Table 1 — Stepwise screening of collinearity of independent variables. [file Table_1.XLSX]

## Sheet: Sheet1
Stepwise screening of collinearity of independent variables
Variables	Step 1	Step 2	Step 3	Step 4	Step 5
Sex	1.8	1.8	1.8	1.8	1.8
Age	1.3	1.3	1.3	1.3	1.3
Race	1.2	1.2	1.2	1.2	1.1
Education	1.2	1.2	1.2	1.2	1.2
Income	1.2	1.2	1.2	1.2	1.2
Smoking	1.3	1.3	1.3	1.3	1.3
Alcohol use	1.1	1.1	1.1	1.1	1.1
BMI (kg/㎡)	1.3	1.3	1.3	1.3	1.3
Albumin, urine (ug/mL)	1.2	1.2	1.2	1.2	1.2
Creatinine, urine (mg/dL)	1.3	1.3	1.3	1.3	1.2
ALT (U/L)	6.7	6.7	6.7	6.7	6.5
AST (U/L)	7.3	7.3	7.3	7.3	7.2
ALP (U/L)	1.5	1.5	1.5	1.5	1.5
BUN (mmol/L)	1.9	1.9	1.9	1.9	1.9
Total calcium (mmol/L)	1.6	1.6	1.6	1.6	1.6
Cholesterol (mmol/L)	33.4	33.4	33.4	33.4	NA
Creatinine, serum(umol/L)	1.7	1.7	1.7	1.7	1.7
LDH (U/L)	1.5	1.5	1.5	1.5	1.5
GGT (U/L)	1.4	1.4	1.4	1.4	1.4
Glucose, serum (mmol/L)	1.3	1.3	1.3	1.3	1.2
Iron, refigerated (umol/L)	1.4	1.4	1.4	1.4	1.3
Phosphorus (mmol/L)	1.3	1.3	1.3	1.3	1.3
Bilirubin, total (umol/L)	Inf	NA	NA	NA	NA
Uric acid (umol/L)	1.5	1.5	1.5	1.5	1.5
Sodium (mmol/L)	2.1	2.1	2.1	2.1	2.1
Potassium (mmol/L)	1.3	1.3	1.3	1.3	1.3
Chloride (mmol/L)	2.2	2.2	2.2	2.2	2.2
Total protein (g/L)	Inf	Inf	NA	NA	NA
Albumin, serum (g/L)	Inf	Inf	1.6	1.6	1.6
Globulin, serum (g/L)	Inf	Inf	1.3	1.3	1.3
HDL-Cholesterol (mmol/L)	2373.6	2373.6	2373.6	5.7	1.7
Triglyceride (mmol/L)	1367.2	1367.2	1367.2	3.8	1.5
LDL-cholesterol (mmol/L)	13297.4	13297.4	13297.4	24.7	1.1
Bilirubin, total (umol/L)	Inf	1.4	1.4	1.4	1.4
25-hydroxyvitamin D3(nmol/L)	1.2	1.2	1.2	1.2	1.2
Excluded variables by calculating variance inflation factors (VIF) : Cholesterol, Total Bilirubin, Total protein
Abbreviations: body mass index, BMI; alanine aminotransferase, ALT; aspartate aminotransferase, AST; alkaline phosphatase, ALP; blood urea nitrogen, BUN; gamma glutamyl transferase, GGT; lactate dehydrogenase, LDH; high-density lipoprotein, HDL; low-density lipoprotein, LDL
