# Supplementary material for: Association between vitamin D3 levels and frailty in the elderly: A large sample cross-sectional study
Source: Front Nutr. 2022 Sep 27;9:980908. doi: 10.3389/fnut.2022.980908 (PMC9553132; doi:10.3389/fnut.2022.980908)
Supplement: Supplementary Table 2 — Coefficients assigned to variables according to LASSO regression. [file Table_2.XLSX]

## Sheet: Sheet1
LASSO Regression
Coefficients
Lambda (log)	0.0129 (-4.3513)
(Intercept)	-9.7988
Age	0.0419
GENDER. Male	0
GENDER. Female	0
RACE. Mexican American	0
RACE. Non-Hispanic Black	0.1412
RACE. Non-Hispanic White	0
RACE. Other Hispanic	-0.2821
RACE. Other race	0
EDUCATION. Non-received higher education	0
EDUCATION. Received higher education	0
INCOME. Earning less than $1000,000	0.2778
INCOME. Earning more than or equal to $1000,000	-0.0039
SMOKING. Every day	1.0682
SMOKING. Some days	0
SMOKING. Not at all	-0.0075
Alcohol use: Yes	-0.004
Alcohol use: No	8.0171
BMI (kg/㎡)	0.0564
Albumin, urine (ug/mL)	0.0001
Creatinine, urine (mg/dL)	0
ALT (U/L)	0
AST (U/L)	0.0050
LDH (U/L)	0
ALP (U/L)	0
BUN (mmol/L)	0.0205
Total calcium (mmol/L)	0.4321
Creatinine, serum (umol/L)	0.0017
GGT (U/L)	0.0048
Glucose, serum (mmol/L)	0
Iron, refigerated (umol/L)	-0.0221
Chloride (mmol/L)	-0.0307
Phosphorus (mmol/L)	0
Uric acid (umol/L)	0
Sodium (mmol/L)	0.05479
Potassium (mmol/L)	0
Albumin, serum (g/L)	0
Globulin, serum (g/L)	-0.0006
HDL-Cholesterol (mmol/L)	0
Triglyceride (mmol/L)	0.1324
LDL-cholesterol (mmol/L)	-0.1689
25-hydroxyvitamin D3(nmol/L)	-0.0080
Abbreviations: body mass index, BMI; alanine aminotransferase, ALT; aspartate aminotransferase, AST; alkaline phosphatase, ALP; blood urea nitrogen, BUN; gamma glutamyl transferase, GGT; lactate dehydrogenase, LDH; high-density lipoprotein, HDL; low-density lipoprotein, LDL
