# Supplementary material for: Association between vitamin D3 levels and frailty in the elderly: A large sample cross-sectional study
Source: Front Nutr. 2022 Sep 27;9:980908. doi: 10.3389/fnut.2022.980908 (PMC9553132; doi:10.3389/fnut.2022.980908)
Supplement: Supplementary Table 3 — Relative importance of the selected variables using XGBoost and the corresponding importance score of each variable. [file Table_3.XLSX]

## Sheet: Sheet1
Feature	Gain	Cover	Frequency
Body Mass Index	0.131399	0.122078	0.0925926
Age	0.113072	0.148857	0.12963
25-hydroxyvitamin D3	0.106435	0.11768	0.0740741
Cholesterol	0.0984965	0.102731	0.0925926
Albumin, urine	0.0720151	0.0852272	0.0740741
Asparate aminotransferase (AST)	0.0670612	0.0603895	0.0740741
Albumin, serum	0.0535494	0.0856663	0.0740741
Lactate dehydrogenase (LDH)	0.0500558	0.026662	0.0555556
Gamma glutamyl transferase (GGT)	0.0480124	0.0851306	0.0555556
SMOKING:1	0.0420941	0.0670686	0.037037
Direct HDL-Cholesterol	0.040365	0.00306623	0.037037
Total protein	0.0327117	0.0158735	0.037037
Creatinine, serum	0.0302472	0.0256471	0.037037
Triglyceride	0.0296936	0.037223	0.037037
Alkaline phosphotase	0.0187712	0.00496496	0.0185185
Creatinine, urine	0.0186221	0.00174396	0.0185185
Uric acid	0.0176668	0.0035199	0.0185185
Potassium	0.0173699	0.00364197	0.0185185
Sodium	0.0123611	0.00283001	0.0185185
Abbreviations: body mass index, BMI; alanine aminotransferase, ALT; aspartate aminotransferase, AST; alkaline phosphatase, ALP; blood urea nitrogen, BUN; gamma glutamyl transferase, GGT; lactate dehydrogenase, LDH; high-density lipoprotein, HDL; low-density lipoprotein, LDL
